# Supplementary material for: Firearm violence exposure and health in 2 national samples of Black and American Indian/Alaska Native adults
Source: Health Aff Sch. 2023 Sep 15;1(3):qxad036. doi: 10.1093/haschl/qxad036 (PMC10986215; doi:10.1093/haschl/qxad036)
Supplement: qxad036_Supplementary_Data [file qxad036_Supplementary_Data.zip]

Archive with 2 entries (2 files):
- ICMJE coi_disclosure - Semenzaetal.docx
- GVEHealth_AppendixA.pdf
